# Supplementary material for: Detection of CTNNB1 Hotspot Mutations in Cell-Free DNA from the Urine of Hepatocellular Carcinoma Patients
Source: Diagnostics (Basel). 2021 Aug 14;11(8):1475. doi: 10.3390/diagnostics11081475 (PMC8393790; doi:10.3390/diagnostics11081475)
Supplement: Supplementary file 1 [file diagnostics-11-01475-s001.zip]

Archive with 1 entries (1 files):
- diagnostics-1299517-supplementary.pdf
